# Supplementary material for: Hepatic Bone Morphogenetic Protein and Activin Membrane-Bound Inhibitor Levels Decline in Hepatitis C but Are Not Associated with Progression of Hepatocellular Carcinoma
Source: Biomedicines. 2024 Oct 19;12(10):2397. doi: 10.3390/biomedicines12102397 (PMC11504530; doi:10.3390/biomedicines12102397)
Supplement: Supplementary file 1 [file biomedicines-12-02397-s001.zip]

Archive with 1 entries (1 files):
- biomedicines-3250610-supplementary.pdf
